# Supplementary material for: An Overview of Systematic Reviews and Meta-Analyses on the Effect of Medication Interventions Targeting Polypharmacy for Frail Older Adults
Source: J Clin Med. 2023 Feb 9;12(4):1379. doi: 10.3390/jcm12041379 (PMC9960328; doi:10.3390/jcm12041379)
Supplement: Supplementary file 1 [file jcm-12-01379-s001.zip]

Archive with 1 entries (1 files):
- jcm-2079346-supplementary.pdf
